# Supplementary material for: Arabidopsis O‐GlcNAc transferase SEC activates histone methyltransferase ATX1 to regulate flowering
Source: EMBO J. 2018 Aug 27;37(19):e98115. doi: 10.15252/embj.201798115 (PMC6166131; doi:10.15252/embj.201798115)
Supplement: Supplementary file 3 — Source Data for Expanded View [file EMBJ-37-e98115-s007.zip]

Archive with 1 entries (1 files):
- embj201798115-sup-0003-SDataEV.jpg
